# Supplementary material for: Detection of Tick-Borne Bacterial and Protozoan Pathogens in Ticks from the Zambia–Angola Border
Source: Pathogens. 2022 May 10;11(5):566. doi: 10.3390/pathogens11050566 (PMC9144998; doi:10.3390/pathogens11050566)
Supplement: Supplementary file 1 [file pathogens-11-00566-s001.zip › table S1.xlsx]

## Sheet: Sheet1
	Table S1. Accession numbers obtained in this study.
			Rickettsia					Anaplasmataceae	Apiconplexa
	Sample ID	tick species	gltA	ompA	ompB	sca4	htrA	16S rDNA	18S rDNA
	ZT16-3	Amblyomma variegatum	LC683090	LC683093	LC683095	LC683098	LC683101
	ZT16-4	Hyalomma truncatum	LC683091	LC683094	LC683096	LC683099	LC683102
	ZT16-12	Amblyomma variegatum							LC683107
	ZT16-18	Hyalomma truncatum						LC683104
	ZT16-19	Hyalomma truncatum	Identical to LC683091	Identical to LC683094	Identical to LC683096	Identical to LC683099	Identical to LC683102
	ZT16-21	Hyalomma truncatum						Identical to LC683104
	ZT16-22	Hyalomma truncatum						Identical to LC683104
	ZT16-23	Hyalomma truncatum	Identical to LC683091
	ZT16-24	Hyalomma truncatum	Identical to LC683091
	ZT16-25	Hyalomma truncatum	Identical to LC683091
	ZT16-26	Hyalomma truncatum	Identical to LC683091
	ZT16-28	Hyalomma truncatum	Identical to LC683091
	ZT16-27	Hyalomma truncatum						LC683105
	ZT16-29	Hyalomma truncatum	Identical to LC683091
	ZT16-30	Hyalomma truncatum						Identical to LC683104
	ZT16-32	Hyalomma truncatum						Identical to LC683104
	ZT16-35	Hyalomma marginatum						LC683106
	ZT16-37	Amblyomma variegatum							LC683108
	ZT16-39	Amblyomma variegatum	Identical to LC683090	Identical to LC683093	Identical to LC683095	Identical to LC683098	Identical to LC683101
	ZT16-40	Amblyomma variegatum	LC683092		Identical to LC683095	LC683100	Identical to LC683101
	ZT16-44	Hyalomma truncatum	Identical to LC683091
	ZT16-47	Hyalomma truncatum	Identical to LC683091
	ZT16-50	Amblyomma variegatum							Identical to LC683107
	ZT16-54	Amblyomma variegatum	indetical to LC683092		LC683097	Indetical to LC683100	LC683103
	ZT16-56	Amblyomma variegatum							Identical to LC683108
	ZT16-58	Amblyomma variegatum							Identical to LC683107
	ZT16-74	Hyalomma truncatum	Identical to LC683091
	ZT16-76	Hyalomma truncatum	Identical to LC683091
	ZT16-77	Hyalomma truncatum	Identical to LC683091	Identical to LC683094	Identical to LC683096	Identical to LC683099	Identical to LC683102
	ZT16-78	Hyalomma truncatum	Identical to LC683091
	ZT16-81	Hyalomma truncatum						Identical to LC683104
	ZT16-83	Hyalomma truncatum	Identical to LC683091
	ZT16-85	Hyalomma truncatum	Identical to LC683091
	ZT16-89	Amblyomma variegatum	Identical to LC683090	Identical to LC683093	Identical to LC683095	Indetical to LC683100	Identical to LC683101
	ZT16-97	Hyalomma truncatum	Identical to LC683091					Identical to LC683104
	ZT16-98	Hyalomma truncatum	Identical to LC683091
	ZT16-99	Amblyomma variegatum	Identical to LC683090	Identical to LC683093	Identical to LC683095	Identical to LC683098	Identical to LC683101
	ZT16-102	Amblyomma variegatum	Identical to LC683090
	ZT16-108	Hyalomma truncatum						Identical to LC683104
	ZT16-117	Hyalomma truncatum	Identical to LC683091	Identical to LC683094	Identical to LC683096	Identical to LC683099	Identical to LC683102	Identical to LC683104
	ZT16-118	Hyalomma truncatum	Identical to LC683091
	ZT16-133	Rhipicephalus lunulatus							LC683109
	ZT16-159	Rhipicephalus lunulatus							Identical to LC683109
	ZT16-192	Rhipicephalus sanguineus							Identical to LC683109
